# Supplementary material for: Atomic layer deposited Pt-Ru dual-metal dimers and identifying their active sites for hydrogen evolution reaction
Source: Nat Commun. 2019 Oct 30;10:4936. doi: 10.1038/s41467-019-12887-y (PMC6821730; doi:10.1038/s41467-019-12887-y)
Supplement: Supplementary file 3 — Source data [file 41467_2019_12887_MOESM3_ESM.xlsx]

## Sheet: Figure 2d
Figure 2d
		Distance	Intensity
		nm
		0.043	17312.3
		0.05733	17347.7
		0.07161	17413
		0.08594	17508.4
		0.10028	17656.6
		0.11461	17848.8
		0.12894	18062.1
		0.14328	18220.2
		0.15761	18305.9
		0.17194	18302.5
		0.18628	18203.4
		0.20061	18037.8
		0.21489	17840.3
		0.22922	17691
		0.24356	17605.3
		0.25789	17534.5
		0.27222	17504.6
		0.28656	17518.1
		0.30089	17519.7
		0.31522	17518.3
		0.32956	17508.2
		0.34389	17522.3
		0.35817	17572.6
		0.3725	17625.3
		0.38683	17717.9
		0.40117	17816.7
		0.4155	17892.7
		0.42983	17889.3
		0.44417	17849.1
		0.4585	17765.7
		0.47283	17675.8
		0.48711	17577.9
		0.50144	17517.9
		0.51578	17446.3
		0.53011	17388.7
		0.54444	17340.1
		0.55878	17296.6
		0.57311	17258
		0.58744	17224.4

## Sheet: Figure 2e
Figure 2e
		Catalysts	Percentage
			%
		dimers	67
		single atoms	28
		clusters	5

## Sheet: Figure 2f
Figure 2f
		Pt-Ru distance	Frequency
		nm	%
		0.2	10
		0.22	20
		0.24	34
		0.26	23
		0.28	13

## Sheet: Figure 2g
Figure 2g
		ALD temperature	Pt loading	Ru loading
		oC	%	%
		150	0.42	0.14
		200	0.65	0.23
		250	0.9	0.31

## Sheet: Figure 3a
Figure 3a
		Energy	Pt-Ru dimers	Pt single atoms	Pt foil
		eV	a.u.	a.u.	a.u.
		11364.5	0.03632	0.0017	0.00105
		11374.5	0.02716	-0.014	0.000695428
		11384.5	0.02886	-0.00611	0.000369173
		11394.5	0.02173	-0.01032	0.000177566
		11404.5	0.00513	-0.00466	7.10771e-05
		11414.5	0.01496	0.02054	-0.000133013
		11424.5	-0.000854122	0.00675	-0.000463575
		11434.5	-0.00353	-0.00708	-0.00062307
		11444.5	0.000772528	-0.0066	-0.000887748
		11454.5	-0.00395	-0.00305	-0.000930906
		11464.5	-0.00736	-0.01192	-0.000883316
		11474.5	0.00405	0.01083	-0.000766583
		11484.5	-0.00801	-0.00892	-0.000538408
		11494.5	0.00379	0.00184	7.07439e-05
		11504.5	-0.00914	0.01353	0.00114
		11514.5	-0.0073	-0.00722	0.00308
		11524.5	-0.01415	0.00373	0.00641
		11534.5	0.01207	0.03896	0.01337
		11535	0.00821	0.03901	0.01397
		11535.5	0.00263	0.03866	0.01459
		11536	0.00782	0.03797	0.0152
		11536.5	0.00486	0.03704	0.01581
		11537	0.01351	0.0359	0.01642
		11537.5	0.01859	0.03465	0.01704
		11538	0.01462	0.03338	0.01764
		11538.5	0.02567	0.03212	0.01826
		11539	0.01024	0.03096	0.01888
		11539.5	0.01208	0.03664	0.01979
		11540	-0.00149	0.04756	0.02073
		11540.5	0.00809	0.05745	0.02165
		11541	0.024	0.06598	0.02259
		11541.5	0.01188	0.07229	0.02353
		11542	0.01381	0.07567	0.02446
		11542.5	0.01707	0.07556	0.0254
		11543	0.01945	0.07131	0.02632
		11543.5	0.02158	0.0621	0.02726
		11544	0.04013	0.04728	0.02824
		11544.5	0.02729	0.02821	0.02954
		11545	0.04281	0.02841	0.03116
		11545.5	0.03642	0.04227	0.03267
		11546	0.02858	0.04143	0.03434
		11546.5	0.03498	0.03397	0.03592
		11547	0.04478	0.02803	0.03764
		11547.5	0.02569	0.03921	0.03949
		11548	0.04453	0.04815	0.04154
		11548.5	0.0461	0.0489	0.04381
		11549	0.03277	0.05111	0.04636
		11549.5	0.046	0.05939	0.04925
		11550	0.06813	0.04064	0.05202
		11550.5	0.04022	0.06389	0.05512
		11551	0.05883	0.07141	0.05811
		11551.5	0.04271	0.06297	0.06151
		11552	0.0467	0.07982	0.06562
		11552.5	0.06177	0.07386	0.07001
		11553	0.06794	0.0973	0.07485
		11553.5	0.08482	0.07658	0.08005
		11554	0.08616	0.09794	0.08534
		11554.5	0.09409	0.08457	0.09126
		11555	0.10064	0.10578	0.09752
		11555.5	0.1007	0.09941	0.10522
		11556	0.12281	0.11517	0.1149
		11556.5	0.12261	0.12217	0.12669
		11557	0.11776	0.1361	0.14028
		11557.5	0.13829	0.14282	0.15442
		11558	0.15308	0.16906	0.17028
		11558.5	0.17603	0.17835	0.18744
		11559	0.18564	0.20139	0.20865
		11559.5	0.2119	0.20816	0.23298
		11560	0.24564	0.2365	0.26409
		11560.5	0.26649	0.27285	0.30531
		11561	0.28715	0.30771	0.3553
		11561.5	0.35294	0.33615	0.41567
		11562	0.39009	0.39994	0.48369
		11562.5	0.44808	0.47287	0.5619
		11563	0.49788	0.53408	0.65122
		11563.5	0.5958	0.6169	0.76267
		11564	0.7095	0.72698	0.89295
		11564.5	0.82299	0.85037	1.01882
		11565	0.98889	1.00132	1.12988
		11565.5	1.14865	1.11558	1.21268
		11566	1.31628	1.27802	1.26272
		11566.5	1.50355	1.3781	1.28239
		11567	1.60366	1.44799	1.27857
		11567.5	1.72656	1.53038	1.25474
		11568	1.76537	1.55478	1.21575
		11568.5	1.74611	1.49402	1.17431
		11569	1.70438	1.44318	1.13884
		11569.5	1.60315	1.42811	1.1081
		11570	1.52114	1.31159	1.08317
		11570.5	1.46332	1.27172	1.06138
		11571	1.35595	1.19656	1.04325
		11571.5	1.29603	1.15545	1.02605
		11572	1.19413	1.08987	1.00958
		11572.5	1.15374	1.05996	0.99499
		11573	1.10706	1.0277	0.98182
		11573.5	1.05724	0.99182	0.97212
		11574	1.00549	0.9649	0.9642
		11574.5	0.97691	0.94744	0.95814
		11575	0.96644	0.94347	0.95431
		11575.5	0.93731	0.91829	0.95272
		11576	0.94214	0.88835	0.95352
		11576.5	0.93492	0.90868	0.95707
		11577	0.92409	0.91687	0.96174
		11577.5	0.90641	0.87575	0.96754
		11578	0.92063	0.89293	0.97406
		11578.5	0.91005	0.89196	0.98107
		11579	0.90992	0.90913	0.98891
		11579.5	0.91247	0.86774	0.99596
		11580	0.90445	0.89297	1.00104
		11580.5	0.89177	0.89059	1.0029
		11581	0.9093	0.88719	1.00172
		11581.5	0.89005	0.89103	0.99797
		11582	0.8893	0.88477	0.99192
		11582.5	0.89842	0.89833	0.98401
		11583	0.89128	0.89247	0.9749
		11583.5	0.9073	0.88049	0.96554
		11584	0.89274	0.88485	0.95707
		11584.5	0.89835	0.90034	0.95115
		11585	0.90832	0.87841	0.94822
		11585.5	0.88928	0.90098	0.94636
		11586	0.881	0.89839	0.94599
		11586.5	0.89616	0.89315	0.94566
		11587	0.87301	0.89174	0.94666
		11587.5	0.90312	0.89512	0.94773
		11588	0.90118	0.90705	0.95039
		11588.5	0.89402	0.91949	0.95317
		11589	0.92682	0.91212	0.95795
		11589.5	0.90753	0.89252	0.96318
		11590	0.91119	0.87676	0.97049
		11590.5	0.91501	0.87554	0.97937
		11591	0.92107	0.90267	0.99039
		11591.5	0.91678	0.92683	1.00317
		11592	0.91389	0.93812	1.01611
		11592.5	0.92037	0.94225	1.02657
		11593	0.94112	0.94125	1.03648
		11593.5	0.94553	0.9381	1.04441
		11594	0.94121	0.93688	1.04873
		11594.5	0.93426	0.93727	1.05314
		11595.5	0.94701	0.94777	1.05033
		11596.6	0.93374	0.95778	1.03706
		11597.7	0.9598	0.96029	1.02161
		11598.8	0.96619	0.96564	1.00624
		11600	1.01042	0.98548	0.99437
		11601.1	1.00726	0.97578	0.98734
		11602.3	1.0096	1.00834	0.98313
		11603.5	1.01479	0.99603	0.97865
		11604.8	1.04198	1.01601	0.97257
		11606	1.03164	1.03012	0.96502
		11607.3	1.05515	1.02948	0.95888
		11608.6	1.08273	1.02885	0.95791
		11609.9	1.07539	1.05185	0.96239
		11611.2	1.08604	1.04439	0.97181
		11612.5	1.09254	1.03079	0.98287
		11613.9	1.08941	1.05267	0.99523
		11615.3	1.08481	1.05766	1.01046
		11616.7	1.0796	1.046	1.02376
		11618.1	1.08444	1.03941	1.03437
		11619.5	1.07739	1.034	1.04135
		11621	1.06622	1.02357	1.04241
		11622.5	1.04415	1.03978	1.03903
		11624	1.0321	1.0188	1.03391
		11625.5	1.02489	0.99557	1.02849
		11627	1.00075	0.98291	1.0223
		11628.6	1.00698	0.99652	1.01707
		11630.1	0.999	0.99122	1.01243
		11631.7	0.97812	0.97229	1.00859
		11633.3	0.97961	0.97206	1.00587
		11635	0.96329	0.9691	1.00224
		11636.6	0.96913	0.96699	0.99749
		11638.3	0.96709	0.96242	0.99042
		11640	0.95052	0.9475	0.98196
		11641.7	0.94577	0.9574	0.97427
		11643.4	0.95619	0.95855	0.96761
		11645.1	0.95888	0.96959	0.96348
		11646.9	0.97068	0.95761	0.96088
		11648.7	0.95817	0.957	0.95975
		11650.5	0.97534	0.96071	0.96043
		11652.3	0.95336	0.96485	0.96445
		11654.1	0.97298	0.97092	0.97139
		11656	0.9568	0.96923	0.98006
		11657.9	0.97178	0.969	0.98932
		11659.7	0.99028	0.97359	0.99712
		11661.7	0.98548	0.97013	1.00342
		11663.6	0.99622	0.97533	1.00696
		11665.5	0.98427	0.97445	1.00806
		11667.5	0.97855	0.99476	1.00767
		11669.5	1.00538	1.00648	1.00661
		11671.5	0.99991	1.00041	1.00525
		11673.5	0.99955	0.99128	1.00356
		11675.6	1.01389	0.9909	1.00197
		11677.7	1.01136	0.99329	1.00118
		11679.7	1.00576	1.00211	1.00156
		11681.8	1.01476	1.0059	1.00375
		11684	1.01895	0.9972	1.00688
		11686.1	1.00511	0.99527	1.01042
		11688.3	1.01834	1.00231	1.01281
		11690.4	1.01594	0.99858	1.01326
		11692.6	1.01287	0.99465	1.01129
		11694.9	1.00092	0.99372	1.00705
		11697.1	1.0019	0.99916	1.00064
		11699.4	0.99857	0.99573	0.99246
		11701.6	0.99925	0.99295	0.98397
		11703.9	0.99861	1.00138	0.97685
		11706.2	0.99112	0.9899	0.97241
		11708.6	1.00328	0.99017	0.97072
		11710.9	0.98626	0.98603	0.97208
		11713.3	0.99269	0.97872	0.9759
		11715.7	0.99013	0.98236	0.98087
		11718.1	0.98394	0.9884	0.98654
		11720.5	0.977	0.98911	0.9924
		11722.9	0.98117	0.98802	0.99754
		11725.4	0.98337	0.98205	1.00188
		11727.9	0.98316	0.97683	1.00553
		11730.4	0.99414	0.99089	1.00856
		11732.9	0.99309	0.99566	1.01101
		11735.5	0.98675	0.98802	1.01214
		11738	0.9937	0.99171	1.01213
		11740.6	1.00542	0.99778	1.01141
		11743.2	1.00098	0.99192	1.01128
		11745.8	1.00756	0.99452	1.01244
		11748.4	1.00633	0.99785	1.01545
		11751.1	1.00263	1.002	1.01929
		11753.8	1.00293	0.99856	1.02264
		11756.5	1.00656	0.99675	1.02384
		11759.2	1.01016	1.01182	1.02085
		11761.9	1.00994	1.01357	1.014
		11764.7	1.01034	1.00047	1.00566
		11767.4	1.01349	0.99598	0.99849
		11770.2	1.02277	1.0095	0.99298
		11773	1.01191	1.0099	0.98969
		11775.8	1.00842	1.0118	0.98776
		11778.7	1.00753	1.00946	0.98671
		11781.6	1.01841	1.01126	0.98617
		11784.4	1.01826	1.01089	0.98644
		11787.3	1.00537	1.00516	0.98714
		11790.3	1.00668	1.01177	0.98824
		11793.2	0.99881	1.00936	0.98995
		11796.2	0.9974	1.00779	0.9929
		11799.1	0.99677	1.00756	0.99725
		11802.1	1.00589	1.00002	1.00302
		11805.1	0.9957	1.00014	1.00982
		11808.2	0.9956	1.00179	1.01684
		11811.2	1.00574	1.00233	1.02288
		11814.3	1.00694	1.00677	1.02708
		11817.4	0.99392	0.99905	1.02884
		11820.5	1.00334	1.00198	1.02793
		11823.6	0.99663	1.01445	1.02516
		11826.8	1.01324	1.00989	1.02077
		11830	1.01029	1.00511	1.01452
		11833.1	1.00748	1.00415	1.00703
		11836.3	0.99088	1.00218	0.9998
		11839.6	1.00616	1.00514	0.99459
		11842.8	1.00493	0.99615	0.99137
		11846.1	1.01198	0.99762	0.9909
		11849.4	1.00504	0.99954	0.99221
		11852.7	1.0154	1.00308	0.99472
		11856	1.00819	1.00369	0.9971
		11859.3	1.01193	1.00677	0.99769
		11862.7	1.01194	1.01261	0.9964
		11866.1	1.01808	1.007	0.99462
		11869.4	1.00883	0.99837	0.99424
		11872.9	0.99871	0.99896	0.99573
		11876.3	1.01951	1.00098	0.99908
		11879.8	1.00789	1.00956	1.00344
		11883.2	1.01443	1.00649	1.00809
		11886.7	1.01701	1.00572	1.01258
		11890.2	1.0136	1.00226	1.01676
		11893.8	1.01145	0.99443	1.01989
		11897.3	1.02485	1.00924	1.02129
		11900.9	1.00663	1.01685	1.02034
		11904.5	1.00439	1.00231	1.01696
		11908.1	1.02208	1.00607	1.01126
		11911.7	1.00136	1.01387	1.00515
		11915.3	1.01361	1.01285	0.99967
		11919	1.00958	1.0118	0.99615
		11922.7	1.02036	1.01077	0.99467
		11926.4	1.00893	1.0076	0.99505
		11930.1	1.01076	1.01233	0.99645
		11933.8	1.01165	1.01516	0.99814
		11937.6	1.0082	1.00776	0.99958
		11941.4	1.00759	1.00516	1.00087
		11945.2	1.00697	1.0084	1.00141
		11949	1.01599	1.01072	1.00094
		11952.8	1.01797	1.01049	0.99952
		11956.7	1.00001	1.01314	0.9986
		11960.5	1.0094	1.00745	0.99936
		11964.4	1.00661	1.00443	1.00191
		11968.3	1.01098	1.00388	1.00513
		11972.2	1.01679	1.00192	1.00797
		11976.2	1.01227	1.00278	1.00997
		11980.2	1.00822	1.00675	1.01121
		11984.1	1.00836	1.00924	1.01218
		11988.2	1.01012	1.01014	1.01324
		11992.2	1.00261	1.00123	1.0139
		11996.2	1.0194	1.00909	1.01343
		12000.3	1.02326	1.0108	1.01161
		12004.4	1.02054	1.00357	1.0083
		12008.5	1.00826	1.01097	1.00361
		12012.6	1.00956	1.01049	0.99867
		12016.7	1.02237	1.01031	0.99416
		12020.9	1.02357	1.00461	0.99169
		12025	1.01603	1.00505	0.99116
		12029.2	1.00737	1.00583	0.99195
		12033.5	1.00839	1.00858	0.99371
		12037.7	1.00721	1.01569	0.99578
		12041.9	1.01901	1.01121	0.99776
		12046.2	1.03195	1.00896	0.99963
		12050.5	1.02589	1.01017	1.00149
		12054.8	1.02675	1.00813	1.00339
		12059.1	1.01919	1.00897	1.00511
		12063.5	1.02264	1.00678	1.00639
		12067.8	1.02083	1.00856	1.00717
		12072.2	1.02055	1.01643	1.00777
		12076.6	1.0156	1.01222	1.00839
		12081.1	1.01663	1.00673	1.00886
		12085.5	1.00956	1.00844	1.00853
		12090	1.01774	1.00995	1.00722
		12094.4	1.00955	1.00896	1.00534
		12098.9	1.00954	1.00591	1.00342
		12103.4	1.01327	1.00108	1.00154
		12108	1.02271	1.00094	1.00002
		12112.5	1.02149	1.00123	0.99874
		12117.1	1.01798	1.0027	0.99741
		12121.7	1.01143	0.99661	0.99593
		12126.3	1.01875	1.00369	0.99455
		12131	1.01695	0.99875	0.9933
		12135.6	1.02783	0.99744	0.99286
		12140.3	1.01717	0.99761	0.9933
		12145	1.02399	0.99685	0.99426
		12149.7	1.01989	0.99959	0.99535
		12154.4	1.01769	1.0036	0.99663
		12159.1	1.01631	1.00106	0.99801
		12163.9	1.02143	0.99956	0.99968
		12168.7	1.01655	0.99167	1.00134
		12173.5	1.0108	0.99543	1.00276
		12178.3	1.01026	0.9994	1.00398
		12183.2	1.02017	0.99917	1.00494
		12188	1.0138	0.99442	1.00548
		12192.9	1.01415	0.99871	1.00554
		12197.8	1.01629	0.998	1.00499
		12202.7	1.0239	0.99777	1.00403
		12207.6	1.01971	1.00114	1.00251
		12212.6	1.01839	1.00263	1.0005
		12217.6	1.02204	1.00515	0.99886
		12222.6	1.01506	0.99344	0.99756
		12227.6	1.02741	1.0038	0.99666
		12232.6	1.01472	0.99814	0.99604
		12237.7	1.01752	1.0078	0.99544
		12242.7	1.01806	0.99847	0.99494
		12247.8	1.02316	0.98496	0.9942
		12252.9	1.00932	0.99038	0.99318
		12258	1.01681	0.99467	0.99209
		12263.2	1.02735	0.99789	0.99142
		12268.4	1.02808	0.99824	0.9916
		12273.5	1.00626	0.99303	0.99243
		12278.7	1.00542	0.99618	0.99385
		12284	1.03255	0.98924	0.99582
		12289.2	1.0324	0.99437	0.99797
		12294.5	1.00966	0.9908	0.99991
		12299.7	1.02108	0.99494	1.00154
		12305	1.01259	0.9948	1.0027
		12310.4	1.02424	0.98964	1.00318
		12315.7	1.02449	0.98725	1.00294
		12321	1.02604	1.00037	1.0021
		12326.4	1.00925	0.99045	1.00063
		12331.8	1.0252	0.98982	0.99873
		12337.2	1.01826	0.99298	0.99699
		12342.7	1.00976	0.99987	0.99534
		12348.1	1.0287	0.99125	0.99428

## Sheet: Figure 3b
Figure 3b
		Energy	Pt-Ru dimers	Pt single atoms	Pt foil
		eV	a.u.	a.u.	a.u.
		13077	0.00374	0.14022	0.000375001
		13082.3	0.00392	0.13279	0.00103
		13087.5	0.00517	0.12562	0.000473744
		13092.2	0.00519	0.11907	0.000398706
		13097.3	0.00182	0.11199	-0.00036641
		13102.4	-0.00228	0.10485	0.000452738
		13107.2	0.0062	0.09818	0.000621673
		13112.2	-0.00206	0.09119	0.000778506
		13117.4	-0.00422	0.08398	0.000353261
		13122.2	0.00278	0.0773	0.00073013
		13127.2	-0.00257	0.07039	0.000796924
		13132.4	0.00651	0.06317	0.000377698
		13137.2	-0.000360993	0.05647	0.000204221
		13142.3	0.00406	0.04929	0.000452986
		13147.6	-0.00281	0.042	0.000104324
		13152.4	0.00479	0.03533	0.000119533
		13157.4	-0.00201	0.02834	0.000133804
		13162.5	0.000464496	0.02125	0.000486807
		13167.3	-0.000985321	0.01456	-0.00403
		13172.5	-0.01424	0.0073	-0.000197561
		13177.6	-0.00476	0.000184339	0.00117
		13182.4	0.00545	-0.00646	-0.00112
		13187.4	-0.000148439	-0.00444	-0.000674635
		13192.4	0.000287483	-0.00067121	-0.000529037
		13197.2	-0.00675	-0.000430141	-0.000393037
		13202.5	0.000410479	-0.000939859	-0.000406013
		13207.7	-0.00139	0.00107	-0.000217485
		13212.5	0.00171	0.00317	-1.58405e-05
		13217.7	0.00308	0.00375	0.000493475
		13222.5	0.000759132	0.00406	0.000956455
		13227.3	0.00574	0.000663745	0.00156
		13232.8	0.01571	-0.00381	0.00265
		13237.6	0.01924	0.0078	0.0043
		13242.3	0.02136	0.01967	0.00638
		13247.7	0.03485	0.01282	0.01037
		13252.4	0.04097	0.01034	0.01583
		13257.2	0.05925	0.033	0.02638
		13257.9	0.05446	0.02493	0.02849
		13258.4	0.06383	0.03106	0.03015
		13259	0.06984	0.04425	0.03274
		13259.6	0.06153	0.04268	0.03516
		13260.2	0.0688	0.04583	0.0378
		13260.7	0.07375	0.04451	0.04022
		13261.3	0.08522	0.04529	0.0435
		13261.9	0.08095	0.06322	0.04706
		13262.4	0.07577	0.05476	0.05025
		13262.9	0.08719	0.05577	0.05393
		13263.4	0.1032	0.06857	0.05772
		13263.7	0.10541	0.07097	0.06122
		13264.1	0.11331	0.06898	0.06515
		13264.4	0.11179	0.07658	0.06958
		13264.8	0.11244	0.08292	0.07441
		13265.2	0.13244	0.09087	0.08128
		13265.8	0.13833	0.10552	0.09022
		13266.4	0.14809	0.10864	0.10192
		13267	0.17708	0.13533	0.11637
		13267.6	0.19277	0.14553	0.13289
		13268.2	0.21405	0.16023	0.15089
		13268.8	0.24261	0.18173	0.17548
		13269.3	0.27193	0.21227	0.20257
		13269.8	0.31215	0.24344	0.24039
		13270.2	0.34859	0.26908	0.27581
		13270.7	0.39116	0.30546	0.31993
		13271.1	0.45205	0.35286	0.35983
		13271.5	0.50998	0.39658	0.41134
		13272	0.57549	0.45389	0.46636
		13272.4	0.65776	0.51809	0.52166
		13272.9	0.75984	0.60417	0.58802
		13273.5	0.88648	0.74191	0.66584
		13274.1	1.00754	0.88307	0.7336
		13274.6	1.13899	1.01805	0.78576
		13275.1	1.23108	1.1133	0.81409
		13275.7	1.30528	1.21869	0.83352
		13276.2	1.34759	1.28095	0.83918
		13276.8	1.37417	1.30035	0.83776
		13277.3	1.35034	1.27896	0.83297
		13277.9	1.32532	1.24719	0.82565
		13278.3	1.29332	1.19744	0.81951
		13278.8	1.25293	1.16374	0.81376
		13279.1	1.201	1.12436	0.8101
		13279.5	1.17343	1.07214	0.80758
		13279.8	1.13613	1.03385	0.80629
		13280.1	1.11619	0.99847	0.80605
		13280.6	1.06411	0.9637	0.80724
		13281.1	1.04176	0.92468	0.81092
		13281.7	1.00295	0.86857	0.81713
		13282.4	0.99533	0.86	0.82689
		13283	0.96357	0.84227	0.83832
		13283.6	0.94932	0.82816	0.85454
		13284.1	0.95085	0.82717	0.86987
		13284.7	0.96487	0.84287	0.89149
		13285.2	0.94561	0.83545	0.90959
		13285.7	0.96714	0.83159	0.92918
		13286.1	0.97263	0.83641	0.94424
		13286.6	0.96852	0.82951	0.95997
		13287	0.97385	0.84533	0.97114
		13287.5	0.96106	0.863	0.98192
		13287.9	0.97231	0.85047	0.98995
		13288.4	0.98129	0.84098	0.9978
		13289	0.98545	0.86744	1.00213
		13289.6	1.00614	0.87162	1.0019
		13290.2	1.00075	0.88297	0.99758
		13290.7	1.01086	0.8812	0.99052
		13291.3	1.01032	0.88093	0.98283
		13291.9	1.01545	0.90178	0.97406
		13292.4	1.01157	0.89153	0.96756
		13293.1	1.004	0.907	0.96109
		13293.6	1.02299	0.90888	0.95759
		13294.1	1.04035	0.91505	0.95578
		13294.5	1.03905	0.92425	0.95545
		13294.8	1.0363	0.91854	0.95613
		13295.1	1.02907	0.91783	0.95739
		13295.5	1.03878	0.92439	0.95989
		13295.9	1.04025	0.92795	0.96295
		13296.4	1.04765	0.94006	0.96815
		13296.9	1.05013	0.94736	0.97496
		13297.6	1.05495	0.96461	0.9858
		13298.7	1.05775	0.95064	1.00692
		13299.7	1.07513	0.96177	1.0309
		13300.6	1.08225	0.95399	1.0542
		13301.5	1.0855	0.98085	1.07249
		13302.4	1.09542	0.99246	1.0828
		13303.2	1.09716	1.00379	1.08542
		13304.2	1.11949	1.00563	1.08015
		13305.4	1.13244	1.02676	1.06707
		13306.5	1.13823	1.03622	1.05134
		13307.6	1.15014	1.04935	1.03907
		13308.8	1.16376	1.04717	1.02974
		13309.8	1.18556	1.05838	1.0245
		13310.6	1.17608	1.08519	1.0218
		13311.3	1.18378	1.07244	1.02001
		13312.6	1.191	1.08998	1.01613
		13314	1.20313	1.11655	1.0089
		13315.3	1.21226	1.11807	1.00114
		13316.5	1.22051	1.11646	0.99669
		13317.7	1.21477	1.12139	0.99769
		13318.7	1.21802	1.13242	1.00253
		13320.1	1.22826	1.15059	1.01371
		13321.6	1.22489	1.15884	1.02941
		13323.2	1.22006	1.15006	1.04591
		13324.6	1.21395	1.13684	1.06114
		13325.7	1.20781	1.12952	1.07271
		13326.6	1.20337	1.12469	1.08105
		13328	1.19318	1.11499	1.08861
		13329.8	1.18493	1.10539	1.08849
		13331.3	1.17918	1.09772	1.08342
		13332.6	1.15537	1.07862	1.07755
		13333.9	1.14743	1.07115	1.07194
		13335.4	1.12954	1.05354	1.06417
		13337	1.11214	1.03481	1.05527
		13338.7	1.09994	1.01484	1.04823
		13340.3	1.08686	1.01027	1.04259
		13341.4	1.08374	1.00034	1.0388
		13342.5	1.0802	0.99723	1.03505
		13344.3	1.07341	1.00389	1.02846
		13346.2	1.05851	1.00199	1.01845
		13347.8	1.0558	1.01246	1.00808
		13349.1	1.0493	1.01019	0.9992
		13350.8	1.05854	1.00883	0.98951
		13352.7	1.04813	1.00445	0.98048
		13354.8	1.05627	0.9875	0.97493
		13356.5	1.05081	0.9844	0.97235
		13357.7	1.0462	0.98994	0.97203
		13359.8	1.04913	1.00946	0.97543
		13361.8	1.04909	1.01467	0.98274
		13363.6	1.04975	0.99277	0.99244
		13365.3	1.05384	1.01553	1.0017
		13367.1	1.05274	1.03729	1.01136
		13369.2	1.05437	1.01136	1.01944
		13371.2	1.05884	1.02446	1.02402
		13372.7	1.05711	1.0296	1.025
		13374.2	1.05634	1.02507	1.02564
		13376.6	1.05661	1.03065	1.02508
		13378.6	1.07022	1.04247	1.02355
		13380.3	1.066	1.04341	1.02197
		13382.3	1.07021	1.04678	1.01993
		13384.5	1.06555	1.04501	1.01725
		13386.8	1.06516	1.02781	1.01511
		13388.4	1.07163	1.0329	1.0142
		13390.2	1.06229	1.05584	1.01475
		13392.8	1.06343	1.04069	1.01691
		13394.9	1.05839	1.02719	1.01883
		13396.8	1.05166	1.02792	1.01906
		13399.1	1.04741	1.02514	1.0172
		13401.4	1.0441	1.02279	1.01272
		13403.6	1.04694	1.02405	1.00628
		13405.2	1.04137	1.0092	0.99929
		13407.6	1.03624	1.01531	0.98861
		13409.9	1.02918	1.02237	0.97839
		13412	1.02858	1.00104	0.97124
		13414.3	1.02095	1.00742	0.96651
		13416.9	1.0196	0.98953	0.96566
		13419.2	1.0152	0.98666	0.96809
		13420.9	1.00767	0.99644	0.9713
		13423.8	1.00609	0.99266	0.97803
		13426.1	0.99817	0.98469	0.98467
		13428.2	1.00759	0.98411	0.98995
		13430.9	1.0063	0.99976	0.99653
		13433.6	0.99695	0.98615	1.00114
		13435.6	0.99998	0.99147	1.00378
		13438	0.99407	1.01764	1.00651
		13440.7	0.99645	1.00611	1.00887
		13443	1.0015	1.00439	1.01019
		13445.4	0.99496	0.99179	1.0105
		13448.3	0.98791	0.99507	1.00954
		13450.8	0.98906	0.98643	1.00906
		13452.9	0.9961	0.99474	1.00936
		13456.1	0.99987	1.00899	1.0119
		13458.6	1.00217	1.01198	1.01557
		13461.1	0.99283	1.00349	1.01878
		13464	1.0005	0.99174	1.02027
		13466.6	0.99876	1.0059	1.01776
		13468.6	1.00313	0.99851	1.01232
		13471.8	1.00586	1.00455	1.00171
		13474.4	1.00094	1.0044	0.99212
		13477	1.00124	0.99882	0.98556
		13480.1	1.01541	0.99657	0.98042
		13482.7	1.00979	0.98574	0.97814
		13485.3	1.01428	0.99796	0.97669
		13488.6	1.00664	1.00735	0.97637
		13491	1.00462	1.01624	0.97662
		13494.1	0.9984	1.00622	0.97775
		13497.3	1.00068	0.99736	0.97896
		13499.4	0.99116	0.99609	0.98015
		13502.7	0.99725	0.99579	0.9834
		13505.7	1.00354	0.99867	0.98791
		13508.4	1.00198	0.98665	0.99324
		13511.6	0.99633	0.98104	1.00154
		13514.5	0.99609	0.9841	1.00903

## Sheet: Figure 3c
Figure 3c
		Radial distance	Pt-Ru dimers		Radial distance	Pt single atoms		Radial distance	Pt foil
		Å	a.u.		Å	a.u.		Å	a.u.
		0	32.7067		0	17.7583		0	0.06133
		0.02499	32.706		0.02499	17.7477		0.03068	0.06101
		0.04998	32.7037		0.04998	17.7168		0.06136	0.06027
		0.07496	32.6995		0.07496	17.6672		0.09204	0.05988
		0.09995	32.6932		0.09995	17.6024		0.12272	0.06109
		0.12494	32.6844		0.12494	17.5277		0.1534	0.06519
		0.14993	32.6736		0.14993	17.4518		0.18408	0.07253
		0.17491	32.6615		0.17491	17.3884		0.21476	0.08188
		0.1999	32.6496		0.1999	17.3568		0.24544	0.09072
		0.22489	32.6403		0.22489	17.372		0.27612	0.09582
		0.24988	32.6365		0.24988	17.4293		0.3068	0.09375
		0.27487	32.641		0.27487	17.5108		0.33748	0.08123
		0.29985	32.6559		0.29985	17.5997		0.36816	0.0561
		0.32484	32.6814		0.32484	17.6846		0.39884	0.0269
		0.34983	32.7162		0.34983	17.7579		0.42951	0.06321
		0.37482	32.7572		0.37482	17.8142		0.46019	0.14211
		0.3998	32.8		0.3998	17.8499		0.49087	0.24207
		0.42479	32.84		0.42479	17.8623		0.52155	0.3594
		0.44978	32.8724		0.44978	17.8502		0.55223	0.49033
		0.47477	32.893		0.47477	17.8132		0.58291	0.62993
		0.49976	32.8985		0.49976	17.7523		0.61359	0.77217
		0.52474	32.8866		0.52474	17.6702		0.64427	0.91017
		0.54973	32.8571		0.54973	17.5715		0.67495	1.03655
		0.57472	32.8125		0.57472	17.4651		0.70563	1.1439
		0.59971	32.76		0.59971	17.3685		0.73631	1.22527
		0.62469	32.7138		0.62469	17.3167		0.76699	1.27471
		0.64968	32.6972		0.64968	17.3462		0.79767	1.28772
		0.67467	32.7369		0.67467	17.4452		0.82835	1.26174
		0.69966	32.8479		0.69966	17.5754		0.85903	1.19648
		0.72465	33.0257		0.72465	17.7116		0.88971	1.09415
		0.74963	33.2553		0.74963	17.8397		0.92039	0.95962
		0.77462	33.5214		0.77462	17.9499		0.95107	0.80054
		0.79961	33.8112		0.79961	18.035		0.98175	0.62755
		0.8246	34.1137		0.8246	18.0887		1.01243	0.45542
		0.84958	34.4191		0.84958	18.1061		1.04311	0.30758
		0.87457	34.7185		0.87457	18.0833		1.07379	0.22677
		0.89956	35.0032		0.89956	18.0177		1.10447	0.24264
		0.92455	35.265		0.92455	17.909		1.13515	0.29845
		0.94954	35.4965		0.94954	17.7607		1.16583	0.33756
		0.97452	35.6906		0.97452	17.587		1.1965	0.33837
		0.99951	35.8418		0.99951	17.4382		1.22718	0.29632
		1.0245	35.9453		1.0245	17.4507		1.25786	0.22263
		1.04949	35.9984		1.04949	17.6852		1.28854	0.17518
		1.07448	36.0002		1.07448	18.0421		1.31922	0.26131
		1.09946	35.9527		1.09946	18.4643		1.3499	0.4391
		1.12445	35.8613		1.12445	18.9301		1.38058	0.64408
		1.14944	35.736		1.14944	19.4273		1.41126	0.84588
		1.17443	35.5924		1.17443	19.9465		1.44194	1.02199
		1.19941	35.4534		1.19941	20.479		1.47262	1.15229
		1.2244	35.3493		1.2244	21.0163		1.5033	1.21887
		1.24939	35.3158		1.24939	21.5499		1.53398	1.20732
		1.27438	35.3865		1.27438	22.0714		1.56466	1.10872
		1.29937	35.5829		1.29937	22.5725		1.59534	0.92401
		1.32435	35.9074		1.32435	23.0456		1.62602	0.67918
		1.34934	36.3455		1.34934	23.483		1.6567	0.49979
		1.37433	36.8732		1.37433	23.8782		1.68738	0.67573
		1.39932	37.4647		1.39932	24.2249		1.71806	1.14539
		1.4243	38.0954		1.4243	24.5182		1.74874	1.72695
		1.44929	38.7439		1.44929	24.7538		1.77942	2.34855
		1.47428	39.3912		1.47428	24.9285		1.8101	2.96641
		1.49927	40.0207		1.49927	25.0405		1.84078	3.54226
		1.52426	40.618		1.52426	25.0888		1.87146	4.03978
		1.54924	41.1706		1.54924	25.0739		1.90214	4.42512
		1.57423	41.6677		1.57423	24.9974		1.93282	4.66846
		1.59922	42.1		1.59922	24.8618		1.9635	4.7461
		1.62421	42.4602		1.62421	24.6713		1.99418	4.64297
		1.64919	42.7425		1.64919	24.4305		2.02485	4.35607
		1.67418	42.9428		1.67418	24.1456		2.05553	3.90066
		1.69917	43.0588		1.69917	23.8232		2.08621	3.32414
		1.72416	43.0897		1.72416	23.4709		2.11689	2.74221
		1.74915	43.0365		1.74915	23.097		2.14757	2.4091
		1.77413	42.9016		1.77413	22.7102		2.17825	2.65621
		1.79912	42.6888		1.79912	22.3196		2.20893	3.49638
		1.82411	42.4033		1.82411	21.9344		2.23961	4.67949
		1.8491	42.0514		1.8491	21.5636		2.27029	6.01516
		1.87408	41.6403		1.87408	21.2159		2.30097	7.39334
		1.89907	41.1782		1.89907	20.8987		2.33165	8.74207
		1.92406	40.6737		1.92406	20.618		2.36233	10.0084
		1.94905	40.1358		1.94905	20.3775		2.39301	11.1521
		1.97404	39.5737		1.97404	20.1778		2.42369	12.1435
		1.99902	38.9967		1.99902	20.0166		2.45437	12.9639
		2.02401	38.4135		2.02401	19.8883		2.48505	13.6047
		2.049	37.8328		2.049	19.7854		2.51573	14.0675
		2.07399	37.2626		2.07399	19.6993		2.54641	14.3627
		2.09897	36.7101		2.09897	19.6215		2.57709	14.5083
		2.12396	36.182		2.12396	19.5448		2.60777	14.527
		2.14895	35.6843		2.14895	19.4637		2.63845	14.4438
		2.17394	35.2223		2.17394	19.3744		2.66913	14.2822
		2.19893	34.801		2.19893	19.2755		2.69981	14.0616
		2.22391	34.4255		2.22391	19.1671		2.73049	13.7947
		2.2489	34.101		2.2489	19.0512		2.76117	13.4861
		2.27389	33.8336		2.27389	18.9315		2.79184	13.1333
		2.29888	33.6296		2.29888	18.8126		2.82252	12.7275
		2.32386	33.494		2.32386	18.7003		2.8532	12.2571
		2.34885	33.4272		2.34885	18.6009		2.88388	11.7106
		2.37384	33.4228		2.37384	18.5202		2.91456	11.0792
		2.39883	33.4681		2.39883	18.4628		2.94524	10.3594
		2.42382	33.5477		2.42382	18.4307		2.97592	9.55418
		2.4488	33.6476		2.4488	18.4227		3.0066	8.67379
		2.47379	33.7561		2.47379	18.4343		3.03728	7.73524
		2.49878	33.8644		2.49878	18.4595		3.06796	6.76184
		2.52377	33.9657		2.52377	18.4911		3.09864	5.78208
		2.54875	34.0545		2.54875	18.5223		3.12932	4.82883
		2.57374	34.1267		2.57374	18.5476		3.16	3.93879
		2.59873	34.1787		2.59873	18.5624		3.19068	3.15269
		2.62372	34.208		2.62372	18.5635		3.22136	2.5152
		2.64871	34.2124		2.64871	18.5487		3.25204	2.06914
		2.67369	34.1907		2.67369	18.5172		3.28272	1.83262
		2.69868	34.1422		2.69868	18.4688		3.3134	1.7691
		2.72367	34.0671		2.72367	18.4044		3.34408	1.80093
		2.74866	33.9662		2.74866	18.3253		3.37476	1.8601
		2.77365	33.8408		2.77365	18.2338		3.40544	1.91381
		2.79863	33.6931		2.79863	18.1326		3.43612	1.96054
		2.82362	33.5259		2.82362	18.025		3.4668	2.01829
		2.84861	33.3425		2.84861	17.9152		3.49748	2.11181
		2.8736	33.1469		2.8736	17.8081		3.52816	2.25982
		2.89858	32.9436		2.89858	17.7097		3.55884	2.46613
		2.92357	32.7388		2.92357	17.627		3.58952	2.71916
		2.94856	32.5415		2.94856	17.5676		3.62019	2.99785
		2.97355	32.3705		2.97355	17.537		3.65087	3.27849
		2.99854	32.2755		2.99854	17.5359		3.68155	3.53902
		3.02352	32.3174		3.02352	17.5587		3.71223	3.76102
		3.04851	32.4453		3.04851	17.5963		3.74291	3.93032
		3.0735	32.5927		3.0735	17.6398		3.77359	4.03688
		3.09849	32.7351		3.09849	17.6825		3.80427	4.07447
		3.12347	32.8636		3.12347	17.7196		3.83495	4.04011
		3.14846	32.9741		3.14846	17.7481		3.86563	3.93362
		3.17345	33.0646		3.17345	17.7662		3.89631	3.75706
		3.19844	33.1343		3.19844	17.7731		3.92699	3.51424
		3.22343	33.1831		3.22343	17.7686		3.95767	3.21031
		3.24841	33.2116		3.24841	17.7531		3.98835	2.85143
		3.2734	33.221		3.2734	17.7272		4.01903	2.44458
		3.29839	33.2129		3.29839	17.6921		4.04971	1.9975
		3.32338	33.1892		3.32338	17.649		4.08039	1.51907
		3.34836	33.1521		3.34836	17.5995		4.11107	1.02125
		3.37335	33.1038		3.37335	17.5451		4.14175	0.53257
		3.39834	33.0468		3.39834	17.4876		4.17243	0.29209
		3.42333	32.9833		3.42333	17.4286		4.20311	0.68439
		3.44832	32.9155		3.44832	17.3699		4.23379	1.18982
		3.4733	32.8456		3.4733	17.3132		4.26447	1.69476
		3.49829	32.7751		3.49829	17.2601		4.29515	2.17876
		3.52328	32.7058		3.52328	17.2121		4.32583	2.6301
		3.54827	32.639		3.54827	17.1704		4.35651	3.03908
		3.57325	32.5762		3.57325	17.1364		4.38719	3.39708
		3.59824	32.5191		3.59824	17.1109		4.41786	3.69646
		3.62323	32.47		3.62323	17.0949		4.44854	3.93077
		3.64822	32.4321		3.64822	17.089		4.47922	4.09502
		3.67321	32.4091		3.67321	17.0935		4.5099	4.18609
		3.69819	32.4044		3.69819	17.1087		4.54058	4.20309
		3.72318	32.4197		3.72318	17.1346		4.57126	4.14782
		3.74817	32.4535		3.74817	17.1711		4.60194	4.02531
		3.77316	32.5026		3.77316	17.2177		4.63262	3.84436
		3.79814	32.5626		3.79814	17.2739		4.6633	3.6184
		3.82313	32.6296		3.82313	17.3391		4.69398	3.36638
		3.84812	32.7002		3.84812	17.4123		4.72466	3.11375
		3.87311	32.7715		3.87311	17.4928		4.75534	2.89257
		3.8981	32.8412		3.8981	17.5794		4.78602	2.73878
		3.92308	32.9072		3.92308	17.6709		4.8167	2.68382
		3.94807	32.9681		3.94807	17.7663		4.84738	2.74211
		3.97306	33.0225		3.97306	17.8644		4.87806	2.90393
		3.99805	33.0694		3.99805	17.964		4.90874	3.14116
		4.02303	33.1082		4.02303	18.0639		4.93942	3.41978
		4.04802	33.1387		4.04802	18.1629		4.9701	3.70896
		4.07301	33.161		4.07301	18.2601		5.00078	3.98446
		4.098	33.1756		4.098	18.3544		5.03146	4.22877
		4.12299	33.1831		4.12299	18.4449		5.06214	4.43021
		4.14797	33.1846		4.14797	18.5309		5.09282	4.58198
		4.17296	33.1813		4.17296	18.6115		5.1235	4.68131
		4.19795	33.1748		4.19795	18.6862		5.15418	4.7287
		4.22294	33.1663		4.22294	18.7544		5.18486	4.7273
		4.24792	33.1575		4.24792	18.8159		5.21553	4.68223
		4.27291	33.1496		4.27291	18.8702		5.24621	4.59994
		4.2979	33.1436		4.2979	18.9172		5.27689	4.48756
		4.32289	33.1405		4.32289	18.9566		5.30757	4.35232
		4.34788	33.1407		4.34788	18.9884		5.33825	4.20096
		4.37286	33.1443		4.37286	19.0126		5.36893	4.03928
		4.39785	33.1513		4.39785	19.0292		5.39961	3.87186
		4.42284	33.1614		4.42284	19.0382		5.43029	3.70191
		4.44783	33.1742		4.44783	19.0398		5.46097	3.53132
		4.47281	33.1893		4.47281	19.0342		5.49165	3.36089
		4.4978	33.2065		4.4978	19.0215		5.52233	3.19067
		4.52279	33.2256		4.52279	19.0022		5.55301	3.02036
		4.54778	33.2465		4.54778	18.9766		5.58369	2.84967
		4.57277	33.2692		4.57277	18.9454		5.61437	2.67862
		4.59775	33.2937		4.59775	18.9092		5.64505	2.50777
		4.62274	33.3202		4.62274	18.8689		5.67573	2.33824
		4.64773	33.3486		4.64773	18.8258		5.70641	2.17174
		4.67272	33.3788		4.67272	18.7812		5.73709	2.01043
		4.69771	33.4105		4.69771	18.7366		5.76777	1.8567
		4.72269	33.4431		4.72269	18.694		5.79845	1.71302
		4.74768	33.4762		4.74768	18.6552		5.82913	1.58161
		4.77267	33.509		4.77267	18.6225		5.85981	1.46428
		4.79766	33.5406		4.79766	18.5978		5.89049	1.36218
		4.82264	33.5703		4.82264	18.583		5.92117	1.27577
		4.84763	33.5973		4.84763	18.5794		5.95185	1.20474
		4.87262	33.6209		4.87262	18.5877		5.98253	1.14822
		4.89761	33.6404		4.89761	18.608		6.0132	1.10488
		4.9226	33.6554		4.9226	18.6395
		4.94758	33.6657		4.94758	18.6808
		4.97257	33.6711		4.97257	18.73
		4.99756	33.6716		4.99756	18.7849
		5.02255	33.6674		5.02255	18.8433
		5.04753	33.6587		5.04753	18.9027
		5.07252	33.6458		5.07252	18.961
		5.09751	33.629		5.09751	19.0163
		5.1225	33.6085		5.1225	19.0669
		5.14749	33.5845		5.14749	19.1112
		5.17247	33.5571		5.17247	19.1482
		5.19746	33.5262		5.19746	19.1769
		5.22245	33.4915		5.22245	19.1967
		5.24744	33.4528		5.24744	19.2074
		5.27242	33.4097		5.27242	19.2086
		5.29741	33.3616		5.29741	19.2007
		5.3224	33.3083		5.3224	19.1837
		5.34739	33.249		5.34739	19.1582
		5.37238	33.1837		5.37238	19.1248
		5.39736	33.1119		5.39736	19.0842
		5.42235	33.0337		5.42235	19.0372
		5.44734	32.9491		5.44734	18.9846
		5.47233	32.8586		5.47233	18.9274
		5.49731	32.7626		5.49731	18.8666
		5.5223	32.6621		5.5223	18.8029
		5.54729	32.5583		5.54729	18.7374
		5.57228	32.4531		5.57228	18.6709
		5.59727	32.3498		5.59727	18.6042
		5.62225	32.2552		5.62225	18.5382
		5.64724	32.1868		5.64724	18.4733
		5.67223	32.1787		5.67223	18.4105
		5.69722	32.2354		5.69722	18.3501
		5.7222	32.3216		5.7222	18.2927
		5.74719	32.4163		5.74719	18.2388
		5.77218	32.5113		5.77218	18.1888
		5.79717	32.6032		5.79717	18.1431
		5.82216	32.6901		5.82216	18.1019
		5.84714	32.7708		5.84714	18.0656
		5.87213	32.8447		5.87213	18.0344
		5.89712	32.9111		5.89712	18.0084
		5.92211	32.9699		5.92211	17.9879
		5.94709	33.021		5.94709	17.9729
		5.97208	33.0643		5.97208	17.9632
		5.99707	33.0999		5.99707	17.959
		6.02206	33.1281		6.02206	17.9598
		6.04705	33.1492		6.04705	17.9654
		6.07203	33.1634		6.07203	17.9752
		6.09702	33.1711		6.09702	17.9887
		6.12201	33.1726		6.12201	18.005
		6.147	33.1681		6.147	18.0234
		6.17198	33.158		6.17198	18.0428
		6.19697	33.1425		6.19697	18.0624
		6.22196	33.1218		6.22196	18.0811
		6.24695	33.096		6.24695	18.0979
		6.27194	33.0654		6.27194	18.1118
		6.29692	33.0299		6.29692	18.1219
		6.32191	32.9898		6.32191	18.1273
		6.3469	32.9451		6.3469	18.1272
		6.37189	32.896		6.37189	18.1212
		6.39687	32.8426		6.39687	18.1088
		6.42186	32.7852		6.42186	18.0898
		6.44685	32.7242		6.44685	18.0644
		6.47184	32.6599		6.47184	18.033
		6.49683	32.5932		6.49683	17.9963
		6.52181	32.5249		6.52181	17.9556
		6.5468	32.4565		6.5468	17.9124
		6.57179	32.3903		6.57179	17.869
		6.59678	32.3298		6.59678	17.828
		6.62177	32.2808		6.62177	17.7925
		6.64675	32.2517		6.64675	17.7661
		6.67174	32.2495		6.67174	17.7518
		6.69673	32.2742		6.69673	17.7518
		6.72172	32.3176		6.72172	17.7669
		6.7467	32.3708		6.7467	17.7962
		6.77169	32.4274		6.77169	17.8374
		6.79668	32.4831		6.79668	17.8874
		6.82167	32.5351		6.82167	17.9427
		6.84666	32.5814		6.84666	18.0003
		6.87164	32.6204		6.87164	18.057
		6.89663	32.651		6.89663	18.1106
		6.92162	32.6725		6.92162	18.159
		6.94661	32.6842		6.94661	18.2005
		6.97159	32.6862		6.97159	18.2339
		6.99658	32.6787		6.99658	18.2583
		7.02157	32.6624		7.02157	18.2731
		7.04656	32.6387		7.04656	18.278
		7.07155	32.6099		7.07155	18.2731
		7.09653	32.579		7.09653	18.2585
		7.12152	32.5502		7.12152	18.2348
		7.14651	32.5288		7.14651	18.2027
		7.1715	32.5204		7.1715	18.1632
		7.19648	32.5294		7.19648	18.1173
		7.22147	32.5578		7.22147	18.0664
		7.24646	32.6041		7.24646	18.0119
		7.27145	32.6644		7.27145	17.9554
		7.29644	32.7338		7.29644	17.8987
		7.32142	32.8077		7.32142	17.8435
		7.34641	32.8817		7.34641	17.7918
		7.3714	32.9523		7.3714	17.7455
		7.39639	33.0163		7.39639	17.7064
		7.42137	33.071		7.42137	17.676
		7.44636	33.1144		7.44636	17.6553
		7.47135	33.1447		7.47135	17.6447
		7.49634	33.1604		7.49634	17.6441
		7.52133	33.1606		7.52133	17.6524
		7.54631	33.1447		7.54631	17.6685
		7.5713	33.1126		7.5713	17.6907
		7.59629	33.0645		7.59629	17.7177
		7.62128	33.0011		7.62128	17.7483
		7.64626	32.9237		7.64626	17.7815
		7.67125	32.8341		7.67125	17.8166
		7.69624	32.7349		7.69624	17.8531
		7.72123	32.6299		7.72123	17.8907
		7.74622	32.525		7.74622	17.9291
		7.7712	32.4306		7.7712	17.9683
		7.79619	32.3643		7.79619	18.0082
		7.82118	32.3492		7.82118	18.0487
		7.84617	32.3934		7.84617	18.0897
		7.87115	32.4796		7.87115	18.1311
		7.89614	32.5864		7.89614	18.1727
		7.92113	32.7003		7.92113	18.2142
		7.94612	32.8133		7.94612	18.2552
		7.97111	32.9206		7.97111	18.2954
		7.99609	33.0192		7.99609	18.3341

## Sheet: Figure 3d
Figure 3d
		Energy	Pt-Ru dimers	Ru foil
		eV	a.u.	a.u.
		21901.2	0.40321	0.00184
		21905.2	0.40122	0.00173
		21912	0.39887	0.00137
		21917.1	0.39828	0.00111
		21921.5	0.39842	0.000896016
		21925.7	0.40125	0.000734073
		21931.1	0.40215	0.000522442
		21936.8	0.40232	0.000246836
		21941.3	0.40512	2.09855e-05
		21944.8	0.40311	-0.000107355
		21950	0.39802	-0.000295208
		21956.3	0.39639	-0.000522435
		21961.2	0.40265	-0.000707299
		21964.9	0.39541	-0.000809361
		21970	0.39426	-0.000954969
		21975.5	0.40091	-0.0011
		21981.1	0.40431	-0.00121
		21985.1	0.40391	-0.00136
		21989.1	0.39856	-0.00148
		21995.6	0.397	-0.0015
		22001.4	0.40038	-0.00149
		22005.4	0.39991	-0.00147
		22009.6	0.39314	-0.00143
		22015.4	0.39445	-0.00135
		22020.8	0.39522	-0.00118
		22025.5	0.40006	-0.00103
		22028.8	0.39502	-0.000853128
		22033.8	0.40302	-0.000590218
		22040.4	0.40052	-7.71826e-05
		22045.1	0.40121	0.000460829
		22049.1	0.39874	0.000980437
		22053.8	0.40042	0.00174
		22060	0.40435	0.00317
		22065.1	0.40072	0.00469
		22069.5	0.40747	0.00621
		22073.4	0.40808	0.00818
		22079.8	0.41453	0.01234
		22081.2	0.41432	0.01326
		22082.5	0.42236	0.01428
		22083.7	0.42152	0.01547
		22084.7	0.4201	0.01663
		22085.8	0.42058	0.01822
		22086.7	0.42199	0.01954
		22087.5	0.42228	0.02086
		22088.3	0.41778	0.02238
		22089.3	0.41569	0.02417
		22090	0.43015	0.02565
		22090.8	0.42734	0.02725
		22091.6	0.42678	0.02915
		22092.3	0.42562	0.03074
		22093.1	0.43268	0.033
		22094.1	0.43409	0.03596
		22095	0.42848	0.03897
		22096.2	0.43712	0.04361
		22097.6	0.43938	0.0507
		22098.6	0.44495	0.05766
		22099.9	0.45619	0.06819
		22101	0.46438	0.08091
		22101.9	0.46856	0.09438
		22103	0.4799	0.11933
		22104.1	0.49783	0.14876
		22105.1	0.50968	0.18078
		22106.2	0.52515	0.21993
		22107	0.54601	0.25432
		22108	0.57111	0.29711
		22109.1	0.58941	0.34508
		22109.9	0.61114	0.38254
		22110.8	0.63578	0.42005
		22111.6	0.66009	0.45642
		22112.3	0.6858	0.48376
		22112.9	0.7034	0.5107
		22113.6	0.72775	0.53792
		22114.3	0.76992	0.56903
		22115	0.80441	0.59605
		22115.8	0.85133	0.6351
		22116.8	0.92221	0.68317
		22117.9	0.9967	0.73895
		22119.1	1.08378	0.80028
		22120.1	1.16335	0.85358
		22121.3	1.23794	0.90388
		22122.8	1.3261	0.95344
		22124.1	1.39681	0.98321
		22125.1	1.44543	0.99793
		22126.5	1.4868	1.00473
		22127.7	1.52614	0.99674
		22128.7	1.53947	0.98274
		22129.4	1.54745	0.96969
		22130.5	1.55091	0.95086
		22131.3	1.54296	0.93903
		22132.4	1.54575	0.92991
		22133.2	1.54436	0.927
		22133.9	1.54449	0.92602
		22135	1.53678	0.92747
		22135.9	1.53041	0.93035
		22137	1.52824	0.93524
		22137.9	1.52488	0.94101
		22139.7	1.51199	0.95563
		22141.4	1.49489	0.97773
		22143	1.46468	1.00714
		22144.4	1.4339	1.03916
		22145.8	1.41472	1.07228
		22147.2	1.38544	1.10015
		22148.7	1.36678	1.11982
		22150.1	1.35678	1.12689
		22151.5	1.35077	1.12262
		22152.8	1.33983	1.1097
		22154	1.34221	1.09147
		22155.2	1.33964	1.06899
		22156.2	1.3357	1.04714
		22157.4	1.33661	1.021
		22158.4	1.33818	1.0002
		22160.1	1.33888	0.97649
		22162	1.33872	0.96103
		22163.9	1.3424	0.95603
		22166.4	1.34921	0.9588
		22168.5	1.35212	0.9641
		22170.2	1.35762	0.96926
		22171.8	1.36446	0.97326
		22173.4	1.3676	0.97577
		22174.5	1.37024	0.977
		22176.1	1.37712	0.97814
		22177.1	1.38472	0.97924
		22178.6	1.39013	0.98167
		22180.1	1.39765	0.98615
		22182.2	1.40676	0.99716
		22184.3	1.41994	1.01129
		22186.3	1.43416	1.02811
		22188.3	1.4363	1.04475
		22190	1.44406	1.05611
		22192.2	1.44618	1.06201
		22193.8	1.44808	1.06137
		22195.7	1.4495	1.05569
		22197.3	1.44738	1.04777
		22198.6	1.45043	1.03975
		22200	1.4453	1.03002
		22201.4	1.44415	1.02054
		22203.6	1.4422	1.00902
		22206.1	1.4327	1.00143
		22208.9	1.42599	0.99875
		22211.7	1.4205	0.99856
		22214	1.41326	0.9979
		22216	1.41045	0.996
		22217.6	1.40367	0.99397
		22219.1	1.40309	0.99253
		22220.6	1.40233	0.99207
		22222.5	1.39731	0.99313
		22224.8	1.3975	0.99702
		22227.8	1.39335	1.00649
		22230.3	1.395	1.01722
		22232.7	1.39205	1.02883
		22235	1.3868	1.03832
		22237.2	1.3882	1.04418
		22239.3	1.39171	1.04665
		22241.1	1.39005	1.04636
		22242.8	1.39412	1.04323
		22244.5	1.39051	1.03765
		22247.4	1.39697	1.02358
		22250.6	1.40173	1.00679
		22253.8	1.40176	0.99016
		22256.6	1.40364	0.97711
		22259.1	1.40299	0.96685
		22260.9	1.40398	0.96192
		22262.7	1.40707	0.9605
		22264.6	1.40925	0.9624
		22267	1.41167	0.96837
		22270.4	1.41195	0.98135
		22273.5	1.4133	0.99458
		22276.1	1.41205	1.00515
		22278.7	1.4136	1.01329
		22281.2	1.41299	1.01886
		22283.4	1.41679	1.02235
		22285.3	1.41588	1.02454
		22287	1.41579	1.02595
		22289.7	1.41482	1.02698
		22293.1	1.41385	1.02738
		22297.1	1.41007	1.02768
		22300.2	1.40914	1.02821
		22303	1.40755	1.0285
		22305.1	1.40404	1.02782
		22307.1	1.40273	1.0258
		22309.7	1.39906	1.02144
		22313.2	1.39899	1.01289
		22316.8	1.39823	1.00193
		22319.7	1.39301	0.99072
		22322.5	1.39298	0.98018
		22325.5	1.39235	0.97018
		22327.8	1.39045	0.96362
		22329.9	1.38891	0.9584
		22332.6	1.38956	0.95461
		22336.5	1.39247	0.95455
		22340.6	1.39291	0.95881
		22344.1	1.39279	0.96473
		22346.6	1.39442	0.9702
		22349.1	1.39338	0.97598
		22351.3	1.38945	0.98161
		22354.3	1.39193	0.99038
		22358.3	1.39676	1.00276
		22361.6	1.39286	1.01311
		22364.9	1.3958	1.02172
		22367.8	1.3971	1.0268
		22370.5	1.39557	1.03013
		22372.9	1.39888	1.03188
		22375.6	1.39858	1.03179
		22379.6	1.39583	1.02716
		22384	1.39444	1.01899
		22388.2	1.39686	1.01044
		22391.1	1.39469	1.00418
		22393.8	1.3968	0.99923
		22396.3	1.39602	0.99498
		22400.2	1.39739	0.98886
		22404.5	1.39674	0.9816
		22407.9	1.39793	0.97495
		22411.2	1.39935	0.96814
		22414.1	1.39932	0.96266
		22416.8	1.3973	0.95808
		22419.6	1.39657	0.95404
		22423.8	1.39718	0.95278
		22428.5	1.39621	0.95751
		22432.4	1.39789	0.96521
		22435.4	1.39709	0.97298
		22437.6	1.39702	0.97915
		22440.8	1.39454	0.9878
		22445.4	1.3972	0.99974
		22449.7	1.39387	1.00996
		22452.9	1.39434	1.01637
		22456.3	1.3964	1.02054
		22459	1.39377	1.02238
		22462	1.39368	1.02325
		22466.2	1.39311	1.02145
		22471.3	1.39288	1.0147
		22476.1	1.39492	1.00617
		22479.5	1.39469	1.00025
		22482.1	1.39529	0.9974
		22485.8	1.39439	0.99572
		22490.6	1.39756	0.99466
		22494.7	1.40034	0.99357
		22498.5	1.39706	0.99204
		22501.7	1.3989	0.99062
		22504.8	1.39927	0.98849
		22508.7	1.39831	0.98361
		22513.8	1.40085	0.97627
		22519	1.40025	0.97221
		22523	1.40119	0.97198
		22525.7	1.39594	0.97312
		22529	1.39779	0.9751
		22533.9	1.39715	0.97811
		22538.3	1.4007	0.98131
		22542.1	1.39833	0.98479
		22545.5	1.40076	0.98805
		22548.7	1.40375	0.99148
		22552.4	1.40113	0.99641
		22557.6	1.40368	1.00368
		22562.9	1.41145	1.0098
		22567.1	1.40317	1.01516
		22569.9	1.4025	1.01839
		22573.4	1.39694	1.0208
		22579.2	1.40005	1.01919
		22583.9	1.40166	1.01269
		22587.6	1.39547	1.00571
		22591	1.39827	1.00086
		22594.6	1.39688	0.99761
		22599.5	1.40103	0.99557
		22605.1	1.39586	0.9942
		22610	1.40009	0.99164
		22613.5	1.39856	0.98826
		22616.7	1.39734	0.98459
		22622	1.40029	0.98056
		22627.1	1.40173	0.97885
		22631.3	1.39774	0.9795
		22634.6	1.3982	0.98119
		22638.3	1.40195	0.98356
		22643.4	1.40172	0.98793
		22648.9	1.39955	0.99274
		22654.5	1.40203	0.99743
		22658.1	1.40235	1.00055
		22661.5	1.40115	1.00319
		22667.2	1.39752	1.0058
		22672.8	1.39939	1.00601
		22677	1.39899	1.00479
		22680.3	1.39992	1.00394
		22684.6	1.40154	1.00419
		22690.6	1.4	1.00696
		22696.4	1.40157	1.00962
		22701.4	1.40345	1.01008
		22704.9	1.40394	1.00922
		22709.8	1.40338	1.00757
		22715.7	1.39974	1.00569
		22720.5	1.40124	1.003
		22724.1	1.40564	1.00027
		22728.1	1.40248	0.99776
		22733.5	1.40428	0.99587
		22739.4	1.39993	0.99563
		22745.5	1.40266	0.99543
		22749.5	1.40356	0.99454
		22753.8	1.40041	0.99337
		22760.1	1.40302	0.99328
		22765.4	1.40055	0.99499
		22769.5	1.40405	0.99741
		22773.5	1.39821	0.99986
		22779.7	1.40024	1.00364
		22785.9	1.39988	1.00657
		22791.5	1.40173	1.00748
		22795.5	1.39804	1.00688
		22800.4	1.40084	1.00537
		22806.5	1.39808	1.00493
		22811.7	1.40279	1.00577
		22815.6	1.40006	1.00685
		22819.9	1.40136	1.00831
		22826	1.39981	1.01124
		22832.5	1.40228	1.01403
		22838.3	1.40141	1.01545
		22842.1	1.39936	1.01541
		22847.9	1.40199	1.01386
		22854.3	1.39827	1.01091
		22859.1	1.39857	1.00782
		22863.3	1.40271	1.00535
		22869	1.40231	1.00259
		22875.6	1.40207	1.00063
		22881.7	1.40033	1.00012
		22886.3	1.40297	1.0003
		22891	1.40042	1.00079
		22897.8	1.39978	1.00243
		22903.4	1.39685	1.00489
		22907.8	1.39898	1.00757
		22912.5	1.39641	1.01023
		22919	1.39632	1.01293
		22925.5	1.39624	1.01364
		22931.4	1.39814	1.01338
		22935.5	1.39663	1.01287
		22942.4	1.39609	1.01266
		22948	1.39603	1.01272

## Sheet: Figure 3e
Figure 3e
		Radial distance	Pt-Ru dimers		Radial distance	Ru foil
		Å	a.u.		Å	a.u.
		0	0.6047		0	0.82122
		0.02499	0.61964		0.03068	0.84107
		0.04998	0.66012		0.06136	0.89372
		0.07496	0.71584		0.09204	0.96278
		0.09995	0.77533		0.12272	1.03021
		0.12494	0.82884		0.1534	1.08111
		0.14993	0.86922		0.18408	1.10537
		0.17491	0.89176		0.21476	1.09813
		0.1999	0.8941		0.24544	1.0604
		0.22489	0.87606		0.27612	1.00009
		0.24988	0.83974		0.3068	0.9332
		0.27487	0.78976		0.33748	0.88345
		0.29985	0.73362		0.36816	0.87589
		0.32484	0.68189		0.39884	0.92243
		0.34983	0.64737		0.42951	1.01213
		0.37482	0.64157		0.46019	1.1188
		0.3998	0.6691		0.49087	1.21457
		0.42479	0.72483		0.52155	1.27709
		0.44978	0.79731		0.55223	1.29213
		0.47477	0.87396		0.58291	1.25517
		0.49976	0.94405		0.61359	1.17396
		0.52474	0.99941		0.64427	1.073
		0.54973	1.03441		0.67495	0.99756
		0.57472	1.0459		0.70563	1.00361
		0.59971	1.0333		0.73631	1.11729
		0.62469	0.99904		0.76699	1.30926
		0.64968	0.94933		0.79767	1.52468
		0.67467	0.89526		0.82835	1.71386
		0.69966	0.85385		0.85903	1.83991
		0.72465	0.84643		0.88971	1.87914
		0.74963	0.89159		0.92039	1.82262
		0.77462	0.99557		0.95107	1.68075
		0.79961	1.15087		0.98175	1.49322
		0.8246	1.34381		1.01243	1.34465
		0.84958	1.56136		1.04311	1.35557
		0.87457	1.79368		1.07379	1.58351
		0.89956	2.03431		1.10447	1.95871
		0.92455	2.27987		1.13515	2.37296
		0.94954	2.52971		1.16583	2.73971
		0.97452	2.78559		1.1965	2.99588
		0.99951	3.05124		1.22718	3.09684
		1.0245	3.33177		1.25786	3.01589
		1.04949	3.63286		1.28854	2.74742
		1.07448	3.95983		1.31922	2.31561
		1.09946	4.31679		1.3499	1.80087
		1.12445	4.70582		1.38058	1.4224
		1.14944	5.12659		1.41126	1.55663
		1.17443	5.57622		1.44194	2.19307
		1.19941	6.04944		1.47262	3.00325
		1.2244	6.53889		1.5033	3.78362
		1.24939	7.03567		1.53398	4.41692
		1.27438	7.52977		1.56466	4.82032
		1.29937	8.01057		1.59534	4.93252
		1.32435	8.4673		1.62602	4.71227
		1.34934	8.88946		1.6567	4.13925
		1.37433	9.26717		1.68738	3.21484
		1.39932	9.59145		1.71806	1.96267
		1.4243	9.85456		1.74874	0.4589
		1.44929	10.0501		1.77942	1.40322
		1.47428	10.1734		1.8101	3.3567
		1.49927	10.2212		1.84078	5.43257
		1.52426	10.1922		1.87146	7.5694
		1.54924	10.0868		1.90214	9.72484
		1.57423	9.907		1.93282	11.8768
		1.59922	9.65648		1.9635	14.0255
		1.62421	9.34039		1.99418	16.1909
		1.64919	8.96518		2.02485	18.4051
		1.67418	8.53841		2.05553	20.7004
		1.69917	8.06852		2.08621	23.0954
		1.72416	7.56458		2.11689	25.5831
		1.74915	7.03607		2.14757	28.125
		1.77413	6.49259		2.17825	30.6508
		1.79912	5.94363		2.20893	33.0648
		1.82411	5.39831		2.23961	35.2555
		1.8491	4.86517		2.27029	37.1064
		1.87408	4.35194		2.30097	38.5075
		1.89907	3.86534		2.33165	39.3648
		1.92406	3.41093		2.36233	39.6078
		1.94905	2.99288		2.39301	39.1956
		1.97404	2.61387		2.42369	38.1196
		1.99902	2.27491		2.45437	36.4048
		2.02401	1.97532		2.48505	34.108
		2.049	1.71269		2.51573	31.3144
		2.07399	1.48309		2.54641	28.133
		2.09897	1.28139		2.57709	24.6902
		2.12396	1.10181		2.60777	21.1236
		2.14895	0.93851		2.63845	17.5768
		2.17394	0.78621		2.66913	14.1958
		2.19893	0.64062		2.69981	11.1302
		2.22391	0.49862		2.73049	8.54035
		2.2489	0.35848		2.76117	6.60522
		2.27389	0.22016		2.79184	5.48157
		2.29888	0.09066		2.82252	5.14276
		2.32386	0.0872		2.8532	5.28941
		2.34885	0.21431		2.88388	5.57443
		2.37384	0.34869		2.91456	5.79137
		2.39883	0.48163		2.94524	5.86312
		2.42382	0.61121		2.97592	5.78577
		2.4488	0.7364		3.0066	5.59246
		2.47379	0.85648		3.03728	5.33451
		2.49878	0.97094		3.06796	5.07111
		2.52377	1.0794		3.09864	4.86132
		2.54875	1.18161		3.12932	4.75467
		2.57374	1.27737		3.16	4.77979
		2.59873	1.36651		3.19068	4.9368
		2.62372	1.44881		3.22136	5.19941
		2.64871	1.524		3.25204	5.52572
		2.67369	1.5917		3.28272	5.86976
		2.69868	1.65145		3.3134	6.18917
		2.72367	1.70264		3.34408	6.44882
		2.74866	1.74457		3.37476	6.62224
		2.77365	1.77645		3.40544	6.69208
		2.79863	1.79742		3.43612	6.65003
		2.82362	1.80663		3.4668	6.49634
		2.84861	1.80326		3.49748	6.23875
		2.8736	1.78658		3.52816	5.8911
		2.89858	1.75605		3.55884	5.47166
		2.92357	1.71137		3.58952	5.00154
		2.94856	1.65251		3.62019	4.50357
		2.97355	1.57986		3.65087	4.00221
		2.99854	1.49421		3.68155	3.52493
		3.02352	1.39688		3.71223	3.10496
		3.04851	1.28979		3.74291	2.78341
		3.0735	1.17553		3.77359	2.60489
		3.09849	1.05753		3.80427	2.59937
		3.12347	0.94021		3.83495	2.76087
		3.14846	0.82923		3.86563	3.04962
		3.17345	0.7316		3.89631	3.41567
		3.19844	0.65532		3.92699	3.817
		3.22343	0.60759		3.95767	4.22446
		3.24841	0.5914		3.98835	4.62042
		3.2734	0.60285		4.01903	4.99602
		3.29839	0.63252		4.04971	5.34816
		3.32338	0.66951		4.08039	5.67646
		3.34836	0.7045		4.11107	5.98025
		3.37335	0.73058		4.14175	6.25592
		3.39834	0.74304		4.17243	6.49548
		3.42333	0.73889		4.20311	6.68643
		3.44832	0.71652		4.23379	6.81309
		3.4733	0.67542		4.26447	6.85894
		3.49829	0.61602		4.29515	6.80945
		3.52328	0.53958		4.32583	6.65471
		3.54827	0.4481		4.35651	6.39157
		3.57325	0.34445		4.38719	6.02501
		3.59824	0.233		4.41786	5.56854
		3.62323	0.12477		4.44854	5.04369
		3.64822	0.0874		4.47922	4.47853
		3.67321	0.18		4.5099	3.90521
		3.69819	0.2971		4.54058	3.35621
		3.72318	0.41279		4.57126	2.85931
		3.74817	0.52077		4.60194	2.43131
		3.77316	0.61748		4.63262	2.07273
		3.79814	0.70029		4.6633	1.76794
		3.82313	0.76725		4.69398	1.49464
		3.84812	0.81701		4.72466	1.24262
		3.87311	0.84881		4.75534	1.04058
		3.8981	0.86251		4.78602	0.97952
		3.92308	0.85854		4.8167	1.14742
		3.94807	0.83788		4.84738	1.50588
		3.97306	0.80203		4.87806	1.96005
		3.99805	0.75294		4.90874	2.43947
		4.02303	0.69291		4.93942	2.89668
		4.04802	0.62457		4.9701	3.29739
		4.07301	0.55076		5.00078	3.6168
		4.098	0.47447		5.03146	3.83886
		4.12299	0.39884		5.06214	3.95624
		4.14797	0.32721		5.09282	3.97015
		4.17296	0.26328		5.1235	3.88975
		4.19795	0.21144		5.15418	3.73086
		4.22294	0.17679		5.18486	3.51409
		4.24792	0.16308		5.21553	3.26223
		4.27291	0.16871		5.24621	2.99702
		4.2979	0.18731		5.27689	2.73563
		4.32289	0.2131		5.30757	2.48755
		4.34788	0.24327		5.33825	2.2531
		4.37286	0.27716		5.36893	2.02461
		4.39785	0.31499		5.39961	1.79007
		4.42284	0.35689		5.43029	1.53813
		4.44783	0.40254		5.46097	1.26297
		4.47281	0.45104		5.49165	0.97006
		4.4978	0.50095		5.52233	0.69037
		4.52279	0.55054		5.55301	0.52797
		4.54778	0.59792		5.58369	0.63789
		4.57277	0.64121		5.61437	0.9417
		4.59775	0.67867		5.64505	1.30477
		4.62274	0.70884		5.67573	1.67247
		4.64773	0.73053		5.70641	2.02049
		4.67272	0.74298		5.73709	2.33465
		4.69771	0.74581		5.76777	2.6056
		4.72269	0.73909		5.79845	2.82715
		4.74768	0.72335		5.82913	2.99544
		4.77267	0.69955		5.85981	3.10849
		4.79766	0.6691		5.89049	3.16604
		4.82264	0.63379		5.92117	3.16954
		4.84763	0.59584		5.95185	3.12258
		4.87262	0.55773		5.98253	3.03145
		4.89761	0.52214		6.0132	2.90598
		4.9226	0.49171
		4.94758	0.46867
		4.97257	0.45439
		4.99756	0.44904
		5.02255	0.45155
		5.04753	0.45998
		5.07252	0.47202
		5.09751	0.48549
		5.1225	0.49857
		5.14749	0.50997
		5.17247	0.5188
		5.19746	0.52459
		5.22245	0.52712
		5.24744	0.52634
		5.27242	0.52235
		5.29741	0.51528
		5.3224	0.50529
		5.34739	0.4926
		5.37238	0.47746
		5.39736	0.46025
		5.42235	0.4415
		5.44734	0.42201
		5.47233	0.40282
		5.49731	0.38528
		5.5223	0.37094
		5.54729	0.36134
		5.57228	0.35767
		5.59727	0.36039
		5.62225	0.36905
		5.64724	0.38231
		5.67223	0.39823
		5.69722	0.41468
		5.7222	0.42959
		5.74719	0.44115
		5.77218	0.44791
		5.79717	0.44886
		5.82216	0.44346
		5.84714	0.43169
		5.87213	0.41415
		5.89712	0.39217
		5.92211	0.36791
		5.94709	0.34455
		5.97208	0.32627
		5.99707	0.31769
		6.02206	0.32251
		6.04705	0.34185
		6.07203	0.37386
		6.09702	0.41486
		6.12201	0.46085
		6.147	0.50827
		6.17198	0.55425
		6.19697	0.59657
		6.22196	0.63357
		6.24695	0.66404
		6.27194	0.68723
		6.29692	0.70274
		6.32191	0.71048
		6.3469	0.71068
		6.37189	0.70382
		6.39687	0.69058
		6.42186	0.67179
		6.44685	0.64841
		6.47184	0.62146
		6.49683	0.59198
		6.52181	0.56101
		6.5468	0.52956
		6.57179	0.49864
		6.59678	0.46921
		6.62177	0.4423
		6.64675	0.41898
		6.67174	0.40036
		6.69673	0.38758
		6.72172	0.38163
		6.7467	0.38315
		6.77169	0.39225
		6.79668	0.40842
		6.82167	0.4306
		6.84666	0.4574
		6.87164	0.48723
		6.89663	0.51853
		6.92162	0.5498
		6.94661	0.57969
		6.97159	0.60699
		6.99658	0.63071
		7.02157	0.65
		7.04656	0.66422
		7.07155	0.67293
		7.09653	0.67584
		7.12152	0.67287
		7.14651	0.66407
		7.1715	0.64965
		7.19648	0.62992
		7.22147	0.60531
		7.24646	0.57628
		7.27145	0.54336
		7.29644	0.5071
		7.32142	0.46802
		7.34641	0.42666
		7.3714	0.38352
		7.39639	0.33908
		7.42137	0.29384
		7.44636	0.24831
		7.47135	0.20311
		7.49634	0.15912
		7.52133	0.1179
		7.54631	0.08305
		7.5713	0.06373
		7.59629	0.07061
		7.62128	0.09546
		7.64626	0.12546
		7.67125	0.1551
		7.69624	0.18211
		7.72123	0.20532
		7.74622	0.22395
		7.7712	0.23746
		7.79619	0.24546
		7.82118	0.24771
		7.84617	0.24411
		7.87115	0.23471
		7.89614	0.21966
		7.92113	0.19929
		7.94612	0.17403
		7.97111	0.14442
		7.99609	0.11113

## Sheet: Figure 4a
Figure 4a
		Potential	Current density
			Pt-Ru dimers	Pt single atoms	Pt/C
		V	mA cm-2	mA cm-2	mA cm-2
		0.09995	-0.09837	-0.10711	-0.52861
		0.09888	-0.08244	-0.08109	-0.30973
		0.09781	-0.07424	-0.0692	-0.17011
		0.09674	-0.06937	-0.062	-0.13112
		0.09567	-0.06564	-0.05669	-0.11337
		0.0946	-0.06454	-0.05318	-0.10294
		0.09354	-0.06292	-0.05035	-0.09509
		0.09247	-0.06037	-0.04821	-0.08827
		0.0914	-0.05829	-0.04633	-0.08538
		0.09033	-0.05682	-0.04505	-0.0826
		0.08926	-0.05952	-0.04374	-0.07985
		0.0882	-0.05559	-0.04238	-0.07667
		0.08713	-0.05456	-0.04175	-0.07667
		0.08606	-0.05445	-0.04107	-0.07629
		0.08499	-0.05353	-0.04059	-0.0711
		0.08392	-0.05328	-0.04023	-0.0713
		0.08286	-0.05297	-0.03994	-0.07306
		0.08179	-0.05263	-0.03947	-0.07128
		0.08072	-0.05264	-0.03954	-0.07133
		0.07965	-0.05238	-0.03942	-0.07097
		0.07858	-0.05249	-0.03929	-0.0717
		0.07751	-0.05271	-0.03911	-0.07254
		0.07645	-0.05267	-0.03961	-0.07092
		0.07538	-0.05311	-0.03952	-0.07077
		0.07431	-0.05342	-0.03955	-0.07234
		0.07324	-0.0532	-0.03972	-0.07234
		0.07217	-0.05409	-0.04009	-0.07203
		0.07111	-0.05495	-0.04008	-0.07283
		0.07004	-0.05478	-0.04104	-0.07424
		0.06897	-0.0559	-0.04106	-0.07605
		0.0679	-0.05694	-0.0419	-0.07582
		0.06683	-0.05705	-0.04237	-0.07725
		0.06577	-0.05803	-0.04286	-0.07911
		0.0647	-0.05917	-0.0434	-0.07936
		0.06363	-0.06013	-0.04425	-0.07816
		0.06256	-0.06144	-0.04525	-0.08113
		0.06149	-0.06298	-0.04575	-0.084
		0.06042	-0.0643	-0.04691	-0.0845
		0.05936	-0.0661	-0.04842	-0.08502
		0.05829	-0.06714	-0.04963	-0.08811
		0.05722	-0.06958	-0.05072	-0.09015
		0.05615	-0.07197	-0.05176	-0.09235
		0.05508	-0.07413	-0.05344	-0.09341
		0.05402	-0.07657	-0.0551	-0.09696
		0.05295	-0.07936	-0.05713	-0.10177
		0.05188	-0.08271	-0.05852	-0.10327
		0.05081	-0.08553	-0.06066	-0.10476
		0.04974	-0.089	-0.06393	-0.10924
		0.04868	-0.09306	-0.06505	-0.11467
		0.04761	-0.09661	-0.0683	-0.11813
		0.04654	-0.10083	-0.0714	-0.12042
		0.04547	-0.10633	-0.07425	-0.12454
		0.0444	-0.11237	-0.07776	-0.13058
		0.04333	-0.1174	-0.08066	-0.13652
		0.04227	-0.12441	-0.08517	-0.14173
		0.0412	-0.13152	-0.08929	-0.14829
		0.04013	-0.13906	-0.09345	-0.15561
		0.03906	-0.14767	-0.09811	-0.16185
		0.03799	-0.15547	-0.10404	-0.16929
		0.03693	-0.16423	-0.11056	-0.17801
		0.03586	-0.1763	-0.11559	-0.18846
		0.03479	-0.18845	-0.12257	-0.19881
		0.03372	-0.20036	-0.13004	-0.20743
		0.03265	-0.21493	-0.13888	-0.22094
		0.03159	-0.23103	-0.146	-0.23523
		0.03052	-0.2485	-0.1556	-0.24822
		0.02945	-0.2689	-0.16629	-0.26199
		0.02838	-0.29007	-0.17698	-0.27923
		0.02731	-0.31467	-0.18871	-0.29995
		0.02625	-0.34332	-0.20117	-0.31964
		0.02518	-0.37415	-0.21518	-0.34023
		0.02411	-0.40716	-0.23044	-0.36558
		0.02304	-0.44889	-0.24549	-0.39453
		0.02197	-0.497	-0.26199	-0.42593
		0.0209	-0.54745	-0.2813	-0.46067
		0.01984	-0.61051	-0.30154	-0.50198
		0.01877	-0.68088	-0.32324	-0.54869
		0.0177	-0.76621	-0.34493	-0.60235
		0.01663	-0.85807	-0.3714	-0.66334
		0.01556	-0.95944	-0.39943	-0.7457
		0.0145	-1.07419	-0.42673	-0.84092
		0.01343	-1.21448	-0.46513	-0.97063
		0.01236	-1.36239	-0.50261	-1.10201
		0.01129	-1.53086	-0.54527	-1.24201
		0.01022	-1.71584	-0.58627	-1.3945
		0.00916	-1.93366	-0.63464	-1.59292
		0.00809	-2.17734	-0.65374	-1.82789
		0.00702	-2.44281	-0.72484	-2.06492
		0.00595	-2.73257	-0.78349	-2.05951
		0.00488	-3.06266	-0.85252	-2.34454
		0.00381	-3.39586	-0.87318	-2.53627
		0.00275	-3.75397	-0.98154	-2.9712
		0.00168	-4.06226	-1.07279	-3.34566
		0.000610352	-4.45308	-1.14524	-3.40871
		-0.000457764	-4.79873	-1.25537	-3.96847
		-0.00153	-5.16463	-1.27759	-4.40598
		-0.00259	-5.51652	-1.45913	-4.89625
		-0.00366	-5.6224	-1.56013	-4.84863
		-0.00473	-5.87308	-1.71895	-5.38265
		-0.0058	-6.29659	-1.86842	-5.86134
		-0.00687	-6.76836	-1.99506	-5.78027
		-0.00793	-7.21523	-2.16426	-6.43139
		-0.009	-7.73527	-2.3293	-6.51503
		-0.01007	-8.06069	-2.51095	-7.04133
		-0.01114	-8.5169	-2.67288	-7.41064
		-0.01221	-8.85633	-2.86803	-7.84043
		-0.01328	-9.39817	-3.06525	-8.2625
		-0.01434	-9.96181	-3.26559	-8.68328
		-0.01541	-10.5581	-3.47838	-9.38201
		-0.01648	-11.0579	-3.70155	-9.70885
		-0.01755	-11.4612	-3.93303	-9.92375
		-0.01862	-11.9781	-4.17696	-10.4127
		-0.01968	-12.425	-4.40533	-10.9982
		-0.02075	-12.794	-4.6285	-11.4898
		-0.02182	-13.2969	-4.91291	-11.8629
		-0.02289	-13.94	-5.20667	-12.3198
		-0.02396	-14.4336	-5.43815	-12.846
		-0.02502	-14.9038	-5.69973	-13.3029
		-0.02609	-15.4612	-6.01736	-13.77
		-0.02716	-16.1307	-6.31838	-14.2435
		-0.02823	-16.6492	-6.59346	-15.0272
		-0.0293	-17.1537	-6.88721	-15.4775
		-0.03036	-17.7609	-7.24221	-15.825
		-0.03143	-18.4211	-7.54428	-16.404
		-0.0325	-18.8135	-7.80586	-17.0462
		-0.03357	-19.1918	-8.13698	-17.584
		-0.03464	-19.7928	-8.50444	-17.8851
		-0.03571	-20.467	-8.83037	-18.3651
		-0.03677	-21.4526	-9.11687	-19.3366
		-0.03784	-21.7516	-9.48951	-19.6532
		-0.03891	-22.3245	-9.88603	-20.155
		-0.03998	-23.0688	-10.213	-20.756
		-0.04105	-23.4861	-10.5068	-21.4637
		-0.04211	-23.8707	-10.8701	-21.8626
		-0.04318	-24.33	-11.249	-22.0556
		-0.04425	-25.2704	-11.6257	-22.6733
		-0.04532	-26.2202	-11.9506	-23.4325
		-0.04639	-26.3292	-12.3243	-23.7928
		-0.04745	-26.8586	-12.7551	-24.6678
		-0.04852	-27.6682	-13.1143	-25.2211
		-0.04959	-28.4312	-13.462	-25.7873
		-0.05066	-28.7582	-13.846	-26.1862
		-0.05173	-29.1007	-14.2955	-26.7782
		-0.0528	-30.0349	-14.6391	-27.1771
		-0.05386	-30.5176	-15.0107	-28.0649
		-0.05493	-31.6231	-15.5017	-28.4381
		-0.056	-31.8255	-15.9345	-28.9528
		-0.05707	-32.168	-16.2688	-29.6348
		-0.05814	-33.4292	-16.6009	-30.5099
		-0.0592	-33.9897	-17.1064	-30.793
		-0.06027	-34.379	-17.5424	-31.0503
		-0.06134	-35.1731	-17.8434	-31.9639
		-0.06241	-35.9983	-18.1756	-32.44
		-0.06348	-36.7768	-18.6842	-33.3923
		-0.06454	-37.0571	-19.1202	-33.418
		-0.06561	-37.5397	-19.4731	-34.4346
		-0.06668	-38.5674	-19.8468	-34.9364
		-0.06775	-38.9722	-20.3451	-35.5412
		-0.06882	-39.2992	-20.8433	-35.657
		-0.06989	-39.6417	-21.0613	-36.3133
		-0.07095	-41.5413	-21.518	-37.1754
		-0.07202	-42.0239	-22.0993	-37.7545
		-0.07309	-42.3976	-22.5975	-37.8575
		-0.07416	-42.4288	-22.8778	-39.0156
		-0.07523	-43.3474	-23.3034	-39.5045
		-0.07629	-43.8612	-23.812	-40.3023
		-0.07736	-45.8231	-24.2168	-40.0321
		-0.07843	-45.7919	-24.5282	-41.2031
		-0.0795	-46.5237	-25.0576	-41.9108
		-0.08057	-47.131	-25.5974	-42.091
		-0.08163	-47.6136	-25.9918	-42.5414
		-0.0827	-48.579	-26.3032	-43.262
		-0.08377	-48.5946	-26.6873	-44.2528
		-0.08484	-49.5444	-27.3205	-44.6774
		-0.08591	-49.8713	-27.7668	-45.4495
		-0.08698	-50.0737	-27.9848	-45.6297
		-0.08804	-51.2726	-28.7322	-47.0065
		-0.08911	-52.2847	-29.1682	-47.058
		-0.09018	-53.8417	-29.5003	-46.569
		-0.09125	-53.3902	-30.0505	-48.3319
		-0.09232	-53.2034	-30.3619	-48.8853
		-0.09338	-55.7413	-31.0262	-49.9662
		-0.09445	-56.006	-31.4206	-49.1297
		-0.09552	-56.6911	-31.6386	-49.8761
		-0.09659	-56.8	-32.1992	-51.0085
		-0.09766	-58.1391	-32.9361	-52.2567
		-0.09872	-58.0301	-33.1749	-51.639
		-0.09979	-58.3882	-33.5174	-53.4405
		-0.10086	-59.2602	-34.0676	-53.7622
		-0.10193	-60.5058	-34.8461	-53.9681
		-0.103	-61.6735	-34.815	-54.5471
		-0.10406	-62.5922	-35.1264	-55.6409
		-0.10513	-62.1874	-35.8737	-56.2972
		-0.1062	-62.6389	-36.4758	-57.0435
		-0.10727	-64.1959	-36.5796	-57.6097
		-0.10834	-63.5264	-36.9429	-57.5325
		-0.10941	-64.6163	-37.4723	-58.9995
		-0.11047	-65.9242	-37.7525	-59.0252
		-0.11154	-66.8584	-38.1054	-59.63
		-0.11261	-66.1733	-39.1746	-59.6943
		-0.11368	-67.3722	-39.7974	-61.1999
		-0.11475	-68.3843	-40.2957	-61.6116
		-0.11581	-68.7735	-40.7213	-62.2164
		-0.11688	-69.77	-41.0534	-63.529
		-0.11795	-70.3306	-41.6347	-62.6025
		-0.11902	-71.7475	-42.1018	-61.1098
		-0.12009	-71.8253	-42.4755	-62.0877
		-0.12115	-72.0121	-43.0879	-63.7863
		-0.12222	-71.8876	-43.4304	-65.1889
		-0.12329	-74.4255	-44.1363	-64.9831
		-0.12436	-73.865	-43.8664	-65.7809
		-0.12543	-74.301	-44.209	-67.6595
		-0.1265	-75.3909	-44.9979	-66.7845
		-0.12756	-74.8459	-45.7452	-67.4666
		-0.12863	-76.3407	-46.1501	-69.757
		-0.1297	-77.8354	-46.285	-68.3415
		-0.13077	-78.8163	-47.1154	-69.0622
		-0.13184	-78.754	-47.9043	-69.2166
		-0.1329	-77.088	-48.9008	-71.996
		-0.13397	-78.5983	-48.5063	-69.4739
		-0.13504	-79.8128	-49.6482	-72.2534
		-0.13611	-81.2297	-50.136	-74.2479
		-0.13718	-81.8992	-49.9699	-72.2405
		-0.13824	-81.7746	-50.5305	-72.781
		-0.13931	-84.7953	-51.3297	-73.9391
		-0.14038	-86.2744	-51.6204	-73.2571
		-0.14145	-84.7953	-51.9733	-73.6174
		-0.14252	-85.3869	-52.1186	-76.9631
		-0.14359	-84.6863	-52.9698	-73.7976
		-0.14465	-86.8505	-52.8971	-76.9116
		-0.14572	-89.7621	-54.1635	-77.4134
		-0.14679	-88.6722	-53.8314	-78.9061
		-0.14786	-87.847	-54.9835	-75.6505
		-0.14893	-90.9766	-55.7309	-80.1286
		-0.14999	-88.9214	-55.16	-80.8621
		-0.15106	-88.1273	-57.1115	-81.6341
		-0.15213	-92.2534	-57.6201	-79.3308
		-0.1532	-91.1946	-57.5682	-82.0331
		-0.15427	-92.3312	-58.0664	-80.7205
		-0.15533	-93.0474	-58.3986	-81.5183
		-0.1564	-91.2413	-59.8518	-80.4503
		-0.15747	-97.7185	-59.831	-78.4943
		-0.15854	-99.6025	-60.2151	-85.2758
		-0.15961	-99.6804	-60.2048	-86.7298
		-0.16068	-100.646	-61.3154	-86.8971
		-0.16174	-102.39	-60.5369	-85.8033
		-0.16281	-102.639	-62.0939	-85.6232
		-0.16388	-101.969	-62.9555	-80.8363
		-0.16495	-105.535	-63.6302	-85.2629
		-0.16602	-104.632	-63.3188	-86.5239
		-0.16708	-104.787	-64.17	-84.272
		-0.16815	-105.021	-64.6371	-86.1636
		-0.16922	-107.465	-65.0211	-87.0644
		-0.17029	-107.419	-64.7408	-88.9174
		-0.17136	-107.777	-65.6128	-83.6286
		-0.17242	-107.076	-66.9622	-90.9119
		-0.17349	-108.696	-67.6992	-86.0092
		-0.17456	-111.109	-66.547	-86.1508
		-0.17563	-109.116	-67.4604	-98.4782
		-0.1767	-108.135	-68.405	-98.8385
		-0.17776	-112.697	-69.2043	-99.0316
		-0.17883	-111.981	-68.924	-101.039
		-0.1799	-111.592	-69.3704	-99.1217
		-0.18097	-111.093	-70.2527	-100.383
		-0.18204	-112.23	-69.7129	-100.692
		-0.18311	-113.46	-70.0555	-101.245
		-0.18417	-115.827	-71.3219	-103.574
		-0.18524	-117.664	-69.8167	-103.265
		-0.18631	-114.737	-72.2561	-103.072
		-0.18738	-116.761	-71.2388	-104.989
		-0.18845	-116.278	-71.9032	-101
		-0.18951	-118.131	-74.0934	-106.469
		-0.19058	-118.956	-72.5571	-105.594
		-0.19165	-118.474	-74.9757	-108.567
		-0.19272	-118.209	-74.5812	-105.762
		-0.19379	-114.565	-75.0483	-108.232
		-0.19485	-121.479	-73.8338	-107.164
		-0.19592	-119.719	-74.1245	-106.984
		-0.19699	-118.178	-74.7577	-109.146
		-0.19806	-124.748	-76.0448	-109.133
		-0.19913	-128.641	-75.7126	-107.512
		-0.2002	-128.361	-76.242	-108.129
		-0.20126	-131.319	-77.7368	-110.034
		-0.20233	-131.179	-75.9306	-110.51
		-0.2034	-130.182	-81.6501	-109.712
		-0.20447	-131.132	-81.6709	-110.716
		-0.20554	-132.923	-82.4909	-113.392
		-0.2066	-134.106	-83.0306	-107.357
		-0.20767	-133.732	-83.0825	-115.001
		-0.20874	-133.219	-83.2279	-113.096
		-0.20981	-135.866	-84.3282	-109.828
		-0.21088	-134.978	-85.1378	-111.758
		-0.21194	-133.359	-84.4424	-114.795
		-0.21301	-136.177	-84.6292	-112.813
		-0.21408	-135.974	-86.1758	-115.876
		-0.21515	-134.231	-87.0581	-108.721
		-0.21622	-139.462	-86.4561	-117.651
		-0.21729	-138.419	-87.5045	-115.039
		-0.21835	-137.563	-87.982	-113.199
		-0.21942	-138.341	-88.8539	-117.471
		-0.22049	-135.663	-86.6429	-112.929
		-0.22156	-134.542	-87.6083	-119.903
		-0.22263	-141.735	-89.103	-113.572
		-0.22369	-141.658	-88.6463	-113.675
		-0.22476	-135.757	-89.8919	-114.795
		-0.22583	-138.917	-89.8712	-115.631
		-0.2269	-142.14	-90.5666	-114.666
		-0.22797	-141.735	-89.3833	-128.589
		-0.22903	-143.588	-88.4906	-128.538
		-0.2301	-140.147	-89.9127	-131.317
		-0.23117	-143.199	-92.0717	-133.041
		-0.23224	-152.993	-92.4662	-128.937
		-0.23331	-154.643	-92.871	-132.758
		-0.23438	-154.223	-92.1963	-131.549
		-0.23544	-154.705	-97.376	-131.201
		-0.23651	-156.278	-96.4937	-135.551
		-0.23758	-156.683	-97.5732	-132.064
		-0.23865	-158.754	-97.9365	-133.325
		-0.23972	-158.302	-98.4555	-136.645
		-0.24078	-156.543	-98.4555	-135.911
		-0.24185	-156.387	-98.715	-136.143
		-0.24292	-159.672	-99.2859	-135.448
		-0.24399	-157.524	-99.1614	-132.655
		-0.24506	-160.264	-99.0057	-137.725
		-0.24612	-160.622	-100.168	-136.58
		-0.24719	-156.2	-100.698	-135.358
		-0.24826	-156.465	-100.635	-139.836
		-0.24933	-156.667	-100.241	-136.284
		-0.2504	-157.415	-99.6804	-136.323
		-0.25146	-157.944	-101.954	-136.979
		-0.25253	-156.356	-101.871	-135.95
		-0.2536	-162.257	-99.2859	-138.716
		-0.25467	-162.646	-101.487	-137.146
		-0.25574	-160.295	-100.812	-138.382
		-0.25681	-166.928	-99.1717	-139.437
		-0.25787	-158.271	-100.905	-136.065
		-0.25894	-164.032	-102.4	-144.558
		-0.26001	-162.724	-104.538	-138.214
		-0.26108	-169.108	-101.466	-138.665
		-0.26215	-174.215	-100.521	-141.946
		-0.26321	-174.059	-104.279	-135.667
		-0.26428	-177.018	-100.926	-138.369
		-0.26535	-176.161	-104.113	-136.619
		-0.26642	-176.535	-110.237	-131.446
		-0.26749	-176.286	-112.271	-142.306
		-0.26855	-178.372	-112.811	-132.655
		-0.26962	-177.656	-113.226	-143.104
		-0.27069	-178.995	-113.413	-145.369
		-0.27176	-176.286	-114.659	-145.639
		-0.27283	-178.652	-113.185	-144.777
		-0.2739	-182.42	-112.053	-142.023
		-0.27496	-176.582	-113.185	-132.977
		-0.27603	-176.566	-114.721	-145.639
		-0.2771	-178.357	-116.507	-138.189
		-0.27817	-176.27	-114.399	-134.122
		-0.27924	-175.009	-114.586	-133.337
		-0.2803	-177.189	-114.233
		-0.28137	-176.286	-116.994
		-0.28244	-185.239	-114.192
		-0.28351	-173.779	-115.292
		-0.28458	-185.846	-113.953
		-0.28564	-177.407	-115.977
		-0.28671	-182.062	-117.026
		-0.28778	-176.083	-117.254
		-0.28885	-184.88	-118.427
		-0.28992	-195.421	-119.309
		-0.29099	-195.951	-117.088
		-0.29205	-195.889	-114.202
		-0.29312	-198.006	-113.476
		-0.29419	-196.714	-114.285
		-0.29526	-198.193	-117.804
		-0.29633	-197.196	-116.143
		-0.29739	-198.395	-115.489
		-0.29846	-197.399	-119.216
		-0.29953	-200.342	-116.631
		-0.3006	-180.645	-118.655

[truncated: 21 more sheets: Figure 4b, Figure 4c, Figure 4d, Suppl. Figure 4, Suppl. Figure 5, Suppl. Figure 6, Suppl. Figure 7, Suppl. Figure 8, Suppl. Figure 9, Suppl. Figure 10, Suppl. Figure 11, Suppl. Figure 12b, Suppl. Figure 13, Suppl. Figure 14, Suppl. Figure 15, Suppl. Figure 23, Suppl. Figure 24, Suppl. Figure 25, Suppl. Figure 26, Suppl. Figure 27 …]
